# Supplementary material for: Risk factors for fecal carriage of drug-resistant Escherichia coli: a systematic review and meta-analysis
Source: Antimicrob Resist Infect Control. 2020 Feb 11;9:31. doi: 10.1186/s13756-020-0691-3 (PMC7014593; doi:10.1186/s13756-020-0691-3)
Supplement: Supplementary file 3 — Additional file 3 Reference information for excluded articles and reasons for exclusion. [file 13756_2020_691_MOESM3_ESM.xls]

## Sheet: TableS2  Reason for exclusion
Excluded Articles	Reasons for Exclusion
An C.H.; Ha E.-H.; Min J.-W.; Park S.J. Genotypic characteristics of carbapenemresistant enterobacteriaceaein one of secondary referral hospital in South Korea Respirology 2018;23((An C.H.; Ha E.-H.; Min J.-W.; Park S.J.) Myongji Hospital, South Korea):303-304	No risk factor reported
Blom, Andreas; Ahl, Jonas; Mansson, Fredrik; Resman, Fredrik; Tham, Johan The prevalence of ESBL-producing Enterobacteriaceae in a nursing home setting compared with elderly living at home: a cross-sectional comparison. BMC infectious diseases 03// 2016;16():111-111	Sample age was not 18-65
Boldt, Anne-Catherine; Schwab, Frank; Rohde, Anna M; Kola, Axel; Bui, Minh Trang; Maertin, Nayana; Kipnis, Marina; Schroeder, Christin; Leistner, Rasmus; Wiese-Posselt, Miriam; Zweigner, Janine; Gastmeier, Petra; Denkel, Luisa A Admission prevalence of colonization with third-generation cephalosporin-resistant Enterobacteriaceae and subsequent infection rates in a German university hospital PLOS …	Not healthy population
Bonneault, Melanie; Andrianoelina, Volasoa Herilalaina; Herindrainy, Perlinot; Rabenandrasana, Mamitina Alain Noah; Garin, Benoit; Breurec, Sebastien; Delarocque-Astagneau, Elisabeth; Guillemot, Didier; Andrianirina, Zafitsara Zo; Collard, Jean-Marc; Huynh, Bich-Tram; Opatowski, Lulla Transmission Routes of Extended-Spectrum Beta-Lactamase-Producing Enterobacteriaceae in a Neonatology Ward in Mad…	Not healthy population
Demiraslan, Hayati; Cevahir, Fatma; Berk, Elife; Metan, Gokhan; Cetin, Mustafa; Alp, Emine Is surveillance for colonization of carbapenem-resistant gram-negative bacteria important in adult bone marrow transplantation units? AMERICAN JOURNAL OF INFECTION CONTROL 07 2017;45(7):735-739	Not healthy population
Eren Kutsoylu, Oya Ozlem; Avkan Oguz, Vildan; Abdullayeva, Madina; Tekin, Nil; Yapar, Nur PREVALENCE OF MULTIDRUG-RESISTANT BACTERIAL COLONIZATION AND RISK FACTORS IN GERIATRIC NURSING HOME RESIDENTS TURKISH JOURNAL OF GERIATRICS-TURK GERIATRI DERGISI 2018;21(1):41-48	Sample age was not 18-65
Eser, Fatma; Yilmaz, Gul Ruhsar; Guner, Rahmet; Hasanoglu, Imran; Urkmez Korkmaz, Fatma Yekta; Acikgoz, Ziya Cibali; Tasyaran, Mehmet Akin Risk factors for rectal colonization of carbapenem-resistant Enterobacteriaceae in a tertiary care hospital: a case-control study from Turkey Turkish journal of medical sciences 02 2019;49(1):341-346	Not healthy population
Espenhain, Laura; Jorgensen, Silje Bakken; Leegaard, Truls Michael; Lelek, Michaela Marie; Hansgen, Siri Haug; Nakstad, Britt; Sunde, Marianne; Steinbakk, Martin Travel to Asia is a strong predictor for carriage of cephalosporin resistant E-coli and Klebsiella spp. but does not explain everything; prevalence study at a Norwegian hospital 2014-2016 ANTIMICROBIAL RESISTANCE AND INFECTION CONTROL 11…	Not healthy population
Fleece M.E.; Nshama R.; Walongo T.; Gratz J.; Platts-Mills J.; Mduma E.; Houpt E. Longitudinal assessment of antibiotic resistance in e. coli isolated from the mal-ed birth cohort study in rural Tanzania American Journal of Tropical Medicine and Hygiene 2017;97(5):544	Sample age was not 18-65
GebreSilasie, Yeshwondm Mamuye; Tullu, Kassu Desta; Yeshanew, Addisu Gize Resistance pattern and maternal knowledge, attitude and practices of suspected Diarrheagenic Escherichia coli among children under 5 years of age in Addis Ababa, Ethiopia: cross sectional study ANTIMICROBIAL RESISTANCE AND INFECTION CONTROL 09 2018;7()	Sample age was not 18-65
Giuffre, Mario; Geraci, Daniela M; Bonura, Celestino; Saporito, Laura; Graziano, Giorgio; Insinga, Vincenzo; Aleo, Aurora; Vecchio, Davide; Mammina, Caterina The Increasing Challenge of Multidrug-Resistant Gram-Negative Bacilli Results of a 5-Year Active Surveillance Program in a Neonatal Intensive Care Unit MEDICINE 03 2016;95(10)	Sample age was not 18-65 Not healthy population
Gonzalez V.E.P.; Marco F.; Arteaga M.; Reverter E.; Escorsell A.; Carpio A.; Mezzano G.; Rodríguez S.; Juanola A.; Mensa J.; Gines P.; Soriano A.; Vila J.; Fernandez J. Prevalence and clinical impact of rectal colonization by multidrug-resistant bacteria in critically ill patients with and without cirrhosis Journal of Hepatology 2017;66(1):S564	Not healthy population
Gonzalez V.E.P.; Marco F.; Arteaga M.; Reverter E.; Escorsell A.; Mensa J.; Gines P.; Soriano A.; Vila J.; Fernandez J. Prevalence of rectal colonization by mdr bacteria and relationship with bacterial infection development in patients admitted to a liver icu Journal of Hepatology 2016;64(2):S225	Not healthy population
Hagel, Stefan; Makarewicz, Oliwia; Hartung, Anita; Weiss, Daniel; Stein, Claudia; Brandt, Christian; Schumacher, Ulrike; Ehricht, Ralf; Patchev, Vladimir; Pletz, Mathias W ESBL colonization and acquisition in a hospital population: The molecular epidemiology and transmission of resistance genes PLOS ONE 2019;14(1)	Not healthy population
Hagiya, Hideharu; Yamamoto, Norihisa; Kawahara, Ryuji; Akeda, Yukihiro; Shanmugakani, Rathina Kumar; Ueda, Akiko; Nishi, Isao; Asada, Rumiko; Yoshida, Hisao; Tomono, Kazunori Risk factors for fecal carriage of IMP-6-producing Enterobacteriaceae at a long-term care hospital in Japan: A follow-up report from the northern Osaka multicentre study group. Journal of infection and chemotherapy : officia…	Not healthy population
Hamprecht, A; Rohde, A M; Behnke, M; Feihl, S; Gastmeier, P; Gebhardt, F; Kern, W V; Knobloch, J K; Mischnik, A; Obermann, B; Querbach, C; Peter, S; Schneider, C; Schroder, W; Schwab, F; Tacconelli, E; Wiese-Posselt, M; Wille, T; Willmann, M; Seifert, H; Zweigner, J Colonization with third-generation cephalosporin-resistant Enterobacteriaceae on hospital admission: prevalence and risk factors. Th…	Not healthy population
Harries, M; Dreesman, J; Rettenbacher-Riefler, S; Mertens, E Faecal carriage of extended-spectrum beta-lactamase-producing Enterobacteriaceae and Shiga toxin-producing Escherichia coli in asymptomatic nursery children in Lower Saxony (Germany), 2014 EPIDEMIOLOGY AND INFECTION 12 2016;144(16):3540-3548	Sample age was not 18-65
Hetzer B.; Würzner R.; Orth-Höller D.; Prelog M.; Müller T.; Oberdorfer P. Colonisation of antiobiotic resistant E. Coli bacteria in infants' gut during the first year of life-prevalence and the role of risk factors Monatsschrift fur Kinderheilkunde 2016;164(4):S401	Not a journal paper (was a poster)
Hijazi, Soumaya Moustafa; Fawzi, Mohamad Anwar; Ali, Faten Moustafa; Abd El Galil, Khaled Hussein Prevalence and characterization of extended-spectrum beta-lactamases producing Enterobacteriaceae in healthy children and associated risk factors ANNALS OF CLINICAL MICROBIOLOGY AND ANTIMICROBIALS 01 2016;15()	Sample age was not 18-65
Hijazi, Soumaya Moustafa; Fawzi, Mohamad Anwar; Ali, Faten Moustafa; Abd El Galil, Khaled Hussein Multidrug-resistant ESBL-producing Enterobacteriaceae and associated risk factors in community infants in Lebanon JOURNAL OF INFECTION IN DEVELOPING COUNTRIES 09 2016;10(9):947-955	Sample age was not 18-65
Islam S.; Selvarangan R.; Kanwar N.; McHenry R.; Chappell J.D.; Halasa N.; Wikswo M.E.; Payne D.C.; Azimi P.H.; McDonald L.C.; Gomez-Duarte O.G. Intestinal Carriage of Third-Generation Cephalosporin-Resistant and Extended-Spectrum β-Lactamase-Producing Enterobacteriaceae in Healthy US Children Journal of the Pediatric Infectious Diseases Society 2018;7(3):234-240	Sample age was not 18-65
Jayatilleke K.; Asanthi E.; Subasinghe G. Antibiotic resistance of enteric bacteria in food animals and humans in a selected population in Colombo district, Sri Lanka International Journal of Antimicrobial Agents 2015;45((Jayatilleke K.; Asanthi E.; Subasinghe G.) Sri Jayewardenapur General Hospital, Nugegoda, Sri Lanka):S104-S105	Not a journal paper (was a poster)
Jennings, Mary Carol; Tilley, Drake H; Ballard, Sarah-Blythe; Villanueva, Miguel; Costa, Fernando Maldonado; Lopez, Martha; Steinberg, Hannah E; Luna, C Giannina; Meza, Rina; Silva, Maria E; Gilman, Robert H; Simons, Mark P; Maves, Ryan C; Cabada, Miguel M Case-Case Analysis Using 7 Years of Travelers' Diarrhea Surveillance Data: Preventive and Travel Medicine Applications in Cusco, Peru AMERICAN…	Samples recruited before 2010
Kantele, Anu; Laaveri, Tinja; Mero, Sointu; Vilkman, Katri; Pakkanen, Sari H; Ollgren, Jukka; Antikainen, Jenni; Kirveskari, Juha Antimicrobials Increase Travelers' Risk of Colonization by Extended-Spectrum Betalactamase-Producing Enterobacteriaceae CLINICAL INFECTIOUS DISEASES 2015;60(6):837-846	Samples recruited before 2010
Knaapila, Juha; Kallio, Heini; Hakanen, Antti J; Syvanen, Kari; Ettala, Otto; Kahkonen, Esa; Lamminen, Tarja; Seppanen, Marjo; Jambor, Ivan; Rannikko, Antti; Riikonen, Jarno; Munukka, Eveliina; Eerola, Erkki; Gunell, Marianne; Bostrom, Peter J Antibiotic susceptibility of intestinal Escherichia coli in men undergoing transrectal prostate biopsies: a prospective, registered, multicentre study. BJU…	Not healthy population
Laaveri, T; Vilkman, K; Pakkanen, S H; Kirveskari, J; Kantele, A A prospective study of travellers' diarrhoea: analysis of pathogen findings by destination in various (sub)tropical regions CLINICAL MICROBIOLOGY AND INFECTION 08 2018;24(8):	Samples recruited before 2010
Lin, Wu-Pu; Huang, Yu-Shan; Wang, Jann-Tay; Chen, Yee-Chun; Chang, Shan-Chwen Prevalence of and risk factor for community-onset third-generation cephalosporin-resistant Escherichia coli bacteremia at a medical center in Taiwan BMC INFECTIOUS DISEASES 03 2019;19():	Not healthy population
Mekonnen, Mohammed; Geda, Biftu; Teklemariam, Zelalem; Weldegebreal, Fitsum; Balakrishnan, Senthilkumar Prevalence of childhood diarrhea and associated risk factors in Dire Dawa, eastern Ethiopia JOURNAL OF PUBLIC HEALTH-HEIDELBERG 02 2018;26(1):29-37	Sample age was not 18-65
Musicha, Patrick; Feasey, Nicholas A; Cain, Amy K; Kallonen, Teemu; Chaguza, Chrispin; Peno, Chikondi; Khonga, Margaret; Thompson, Sarah; Gray, Katherine J; Mather, Alison E; Heyderman, Robert S; Everett, Dean B; Thomson, Nicholas R; Msefula, Chisomo L Genomic landscape of extended-spectrum beta-lactamase resistance in Escherichia coli from an urban African setting. The Journal of antimicrobial c…	No risk factor reported
Reuland E.A.; Sonder G.J.B.; Stolte I.G.; Al Naiemi N.; Koek A.; Linde G.B.; Van De Laar T.J.; Vandenbroucke-Grauls C.M.; Van Dam A.P. Antibiotic use increases risk of acquiring ESBLs and Enterobacteriaceae resistant to ciprofloxacin in a prospective cohort of Dutch travelers International Journal of Infectious Diseases 2016;45((Linde G.B.; Van Dam A.P.) Public Health Laboratory, Division of Infe…	Not a journal paper (was a poster)
Seidman, Jessica C; Johnson, Lashaunda B; Levens, Joshua; Mkocha, Harran; Munoz, Beatriz; Silbergeld, Ellen K; West, Sheila K; Coles, Christian L Longitudinal Comparison of Antibiotic Resistance in Diarrheagenic and Non-pathogenic Escherichia coli from Young Tanzanian Children FRONTIERS IN MICROBIOLOGY 09 2016;7():	Sample age was not 18-65
Singh, Narencira Pal; Das Choudhury, Debapriya; Gupta, Kavita; Rai, Sumit; Batra, Prerna; Manchanda, Vikas; Saha, Rituparna; Kaur, I R Predictors for gut colonization of carbapenem-resistant Enterobacteriaceae in neonates in a neonatal intensive care unit AMERICAN JOURNAL OF INFECTION CONTROL 06 2018;46(6):E31-E35	Sample age was not 18-65
Solgi, H; Badmasti, F; Aminzadeh, Z; Giske, C G; Pourahmad, M; Vaziri, F; Havaei, S A; Shahcheraghi, F Molecular characterization of intestinal carriage of carbapenem-resistant Enterobacteriaceae among inpatients at two Iranian university hospitals: first report of co-production of bla (NDM-7) and bla (OXA-48) EUROPEAN JOURNAL OF CLINICAL MICROBIOLOGY & INFECTIOUS DISEASES 11 2017;36(11):2127-2135	Not healthy population
Stoesser, Nicole; Xayaheuang, Sivilay; Vongsouvath, Manivanh; Phommasone, Koukeo; Elliott, Ivo; Elias, Carlos del Ojo; Crook, Derrick W; Newton, Paul N; Buisson, Yves; Lee, Sue J; Dance, David A B Colonization with Enterobacteriaceae producing ESBLs in children attending pre-school childcare facilities in the Lao People's Democratic Republic JOURNAL OF ANTIMICROBIAL CHEMOTHERAPY 06 2015;70(6):189…	Sample age was not 18-65
Takano, Chika; Seki, Mitsuko; Shiihara, Hiroaki; Komine-Aizawa, Shihoko; Kuroda, Kazumichi; Takahashi, Shori; Ushijima, Hiroshi; Hayakawa, Satoshi Frequent isolation of extended-spectrum beta-lactamase-producing bacteria from fecal samples of individuals with severe motor and intellectual disabilities JOURNAL OF INFECTION AND CHEMOTHERAPY 03// 2018;24(3):182-187	Not healthy population
Tran, Dien M; Larsson, Mattias; Olson, Linus; Hoang, Ngoc T B; Le, Ngai K; Khu, Dung T K; Nguyen, Hung D; Vu, Tam V; Trinh, Tinh H; Le, Thinh Q; Phan, Phuong T T; Nguyen, Binh G; Pham, Nhung H; Mai, Bang H; Nguyen, Tuan V; Nguyen, Phuong T K; Le, Nhan D; Huynh, Tuan M; Anh Thu, Le T; Thanh, Tran C; Berglund, Bjorn; Nilsson, Lennart E; Bornefall, Elin; Song, Le H; Hanberger, Hakan High prevalence …	Not healthy population
Turner, Paul; Pol, Sreymom; Soeng, Sona; Sar, Poda; Neou, Leakhena; Chea, Phal; Day, Nicholas P J; Cooper, Ben S; Turner, Claudia High Prevalence of Antimicrobial-resistant Gram-negative Colonization in Hospitalized Cambodian Infants PEDIATRIC INFECTIOUS DISEASE JOURNAL 08 2016;35(8):856-861	Sample age was not 18-65
van Aartsen, J J; Moore, C E; Parry, C M; Turner, P; Phot, N; Mao, S; Suy, K; Davies, T; Giess, A; Sheppard, A E; Peto, T E A; Day, N P J; Crook, D W; Walker, A S; Stoesser, N Epidemiology of paediatric gastrointestinal colonisation by extended spectrum cephalosporin-resistant Escherichia coli and Klebsiella pneumoniae isolates in north-west Cambodia BMC MICROBIOLOGY 03 2019;19():	Sample age was not 18-65
van den Bunt, G; Liakopoulos, A; Mevius, D J; Geurts, Y; Fluit, A C; Bonten, M J M; Mughini-Gras, L; van Pelt, W ESBL/AmpC-producing Enterobacteriaceae in households with children of preschool age: prevalence, risk factors and co-carriage JOURNAL OF ANTIMICROBIAL CHEMOTHERAPY 02// 2017;72(2):589-595	Sample age was not 18-65
Wangchinda, W; Pati, N; Maknakhon, N; Seenama, C; Tiengrim, S; Thamlikitkul, V Collateral damage of using colistin in hospitalized patients on emergence of colistin-resistant Escherichia coli and Klebsiella pneumoniae colonization and infection ANTIMICROBIAL RESISTANCE AND INFECTION CONTROL 07 2018;7():	Not healthy population
Willemsen, Ina; Nelson, Jolande; Hendriks, Yvonne; Mulders, Ans; Verhoeff, Sandrien; Mulder, Paul; Roosendaal, Robert; van der Zwaluw, Kim; Verhulst, Carlo; den Bergh, Marjolein; Kluytmans, Jan Extensive Dissemination of Extended Spectrum beta-Lactamase-Producing Enterobacteriaceae in a Dutch Nursing Home Infection Control and Hospital Epidemiology 2015;36(4):394-400	Sample age was not 18-65
Yap, Polly Soo Xi; Kamar, Azanna Ahmad; Chong, Chun Wie; Yap, Ivan Kok Seng; Thong, Kwai Lin; Choo, Yao Mun; Yusof, Mohd Yasim Md; Teh, Cindy Shuan Ju Intestinal carriage of multidrug-resistant gram-negative bacteria in preterm-infants during hospitalization in neonatal intensive care unit (NICU) PATHOGENS AND GLOBAL HEALTH 2016;110(6):238-246	Sample age was not 18-65
Zhao, S -Y.; Zhang, J; Zhang, Y -L.; Wang, Y -C.; Xiao, S -Z.; Gu, F -F.; Guo, X -K.; Ni, Y -X.; Han, L -Z. Epidemiology and risk factors for faecal extended-spectrum beta-lactamase-producing Enterobacteriaceae (ESBL-E) carriage derived from residents of seven nursing homes in western Shanghai, China EPIDEMIOLOGY AND INFECTION 03 2016;144(4):695-702	Sample age was not 18-65
